# Supplementary material for: Systematic Review and Meta-Analysis: Prevalence of Meibomian Gland Dysfunction Among Adults Aged 40 Years and Older
Source: J Clin Med. 2026 Apr 16;15(8):3034. doi: 10.3390/jcm15083034 (PMC13116183; doi:10.3390/jcm15083034)
Supplement: Supplementary file 1 [file jcm-15-03034-s001.zip]

Archive with 3 entries (3 files):
- Figure S1.tiff
- Figure S2.tiff
- PRISMA_2020_checklist_03_21.pdf
